# Supplementary material for: Predictive Value of Reactogenicity for Anti-SARS-CoV-2 Antibody Response in mRNA-1273 Recipients: A Multicenter Prospective Cohort Study
Source: Vaccines (Basel). 2023 Jan 3;11(1):120. doi: 10.3390/vaccines11010120 (PMC9862064; doi:10.3390/vaccines11010120)
Supplement: Supplementary file 1 [file vaccines-11-00120-s001.zip]

Archive with 1 entries (1 files):
- vaccines-2065304-supplementary.pdf
